# Supplementary material for: Discovery and characterization of novel jeilongviruses in wild rodents from Hubei, China
Source: Virol J. 2024 Jun 25;21:146. doi: 10.1186/s12985-024-02417-8 (PMC11201313; doi:10.1186/s12985-024-02417-8)
Supplement: Supplementary file 1 — Supplementary Material 1. [file 12985_2024_2417_MOESM1_ESM.xlsx]

## Sheet: sheet1
Table S1. Details of pools in this study.
Time/Year_Month_Day	Pool names	Pool types	No. of rodents	Read lengths	No. of reads
2022_6_30	Aa	Species: Apodemus agrarius; Tissue: lung	98	PE100	143983452
2021_12_22	HS1	Locations: Huangshi; Tissue: liver	13	PE100	3414122
2022_6_30	HS2	Locations: Huangshi; Tissue: lung	51	PE100	144583852
2022_6_30	JM1	Locations: Jingmen; Tissue: lung	82	PE100	144362364
2022_6_30	JM2	Locations: Jingmen; Tissue: lung	82	PE100	144474824
2022_6_30	JZ1	Locations: Jingzhou; Tissue: lung	97	PE100	144462032
2022_6_30	JZ2	Locations: Jingzhou; Tissue: lung	102	PE100	144423440
2022_6_30	Mm	Species: Mus musculus; Tissue: lung	98	PE100	144308486
2022_6_30	Nc	Species: Niviventer confucianus; Tissue: lung	24	PE100	144565750
2022_6_30	Rn	Species: Rattus norvegicus; Tissue: lung	98	PE100	144157380
2022_6_30	Rt	Species: Rattus tanezumi; Tissue: lung	98	PE100	143797788
2021_12_22	SY1	Locations: Shiyan; Tissue: liver	40	PE100	37487914
2022_3_23	SY2	Locations: Shiyan; Tissue: kidney	102	PE150	91941820
2022_3_23	SY3	Locations: Shiyan; Tissue: liver	102	PE150	96345682
2022_3_23	SY4	Locations: Shiyan; Tissue: liver	110	PE150	11549976
2022_3_23	SY5	Locations: Shiyan; Tissue: spleen	102	PE150	27645418
2022_3_23	SY6	Locations: Shiyan; Tissue: spleen	110	PE150	23957708
2022_3_23	SY7	Locations: Shiyan; Tissue: kidney	110	PE150	74799206
2022_3_23	XN1	Locations: Xianning; Tissue: liver	90	PE150	18558288
2021_12_22	XN2	Locations: Xianning; Tissue: spleen	50	PE100	9837578
2022_3_23	XN3	Locations: Xianning; Tissue: spleen	90	PE150	55179364
2022_3_23	XN4	Locations: Xianning; Tissue: kidney	90	PE150	86742542
2022_6_30	XY	Locations: Xiangyang; Tissue: lung	100	PE100	129691982
2021_12_22	YC1	Locations: Yichang; Tissue: liver	50	PE100	143617992
2021_12_22	YC2	Locations: Yichang; Tissue: liver	50	PE100	120057170
2022_3_23	YC3	Locations: Yichang; Tissue: spleen	7	PE150	96039930
2022_3_23	YC4	Locations: Yichang; Tissue: liver	72	PE150	96076050
2022_3_23	YC5	Locations: Yichang; Tissue: kidney	72	PE150	96174348
2022_6_30	YC6	Locations: Yichang; Tissue: lung	51	PE100	144492528
