# Supplementary material for: Discovery and characterization of novel jeilongviruses in wild rodents from Hubei, China
Source: Virol J. 2024 Jun 25;21:146. doi: 10.1186/s12985-024-02417-8 (PMC11201313; doi:10.1186/s12985-024-02417-8)
Supplement: Supplementary file 2 — Supplementary Material 2. [file 12985_2024_2417_MOESM2_ESM.xlsx]

## Sheet: Sheet1
Table S2. Primers of genome correction and RACE.
Primers	Sequences
Genome correction
BeiV-F1	5′-ATAACCAAAATGTCCCGACTT-3′
BeiV-R1	5′-CCATCAGCTGAAGCAGTTCC-3′
BeiV-F2	5′-GAGCCAGAATCCAGAGTTGG-3′
BeiV-R2	5′-GCAACCATGTCAACATTGTTGC-3′
BeiV-F3	5′-GTCCTGTACTTACACCTTGGAA-3′
BeiV-R3	5′-CCTCTAACCAACAGCTGCTT-3′
BeiV-F4	5′-CAATTCAGATTGAGTACCCTGC-3′
BeiV-R4	5′-ACCGCTGGATGTAGCTGTTA-3′
BeiV-F5	5′-CTTGATCTCAATGTACGACTGG-3′
BeiV-R5	5′-TCGTACCTAGAGCCTAGAGG-3′
BeiV-F6	5′-CCTACTAGCATCTCATGGATAG-3′
BeiV-R6	5′-GGTAGATCGTATGGTCTCTG-3′
BeiV-F7	5′-GCGGAGTGACACCATAAGTA-3′
BeiV-R7	5′-AAGGCTCATACCATCTCCCA-3′
BeiV-F8	5′-AAGGCAATACCTACAGATAGG-3′
BeiV-R8	5′-TATACCTGCCATGTTTTGCC-3′
BeiV-F9	5′-CTATAGCTATAACCAAGAGGGT-3′
BeiV-R9	5′-GGAAATCAAGTATGGCTGATG-3′
BeiV-F10	5′-GGTGTGTACAACAACAAGTT-3′
BeiV-R10	5′-CCATAGGACATAAGAAGCTTCT-3′
BeiV-F11	5′-TTAACATGCGGAAGAGTCTT-3′
BeiV-R11	5′-TTGGATGCCCGTTAACTCAA-3′
JMAaJV-1-F1	5′-AATGTCTAAGCTTGGATCAGTT-3′
JMAaJV-1-R1	5′-CGGATTCTGTTGTATAAGCTC-3′
JMAaJV-1-F2	5′-CGACTTTACTGTTGGTGAAC-3′
JMAaJV-1-R2	5′-TATGTTCTTCCAAGGAGCAAG-3′
JMAaJV-1-F3	5′-AGAACTGCAGGATCAAGTGA-3′
JMAaJV-1-R3	5′-GTGCCTCTAATCAACAATTGTC-3′
JMAaJV-1-F4	5′-TTGAATACCCATCTCTGATTTC-3′
JMAaJV-1-R4	5′-AGGTTATGTCACGATATCTGG-3′
JMAaJV-1-F5	5′-ACCATTCAGCTAAGAACTGG-3′
JMAaJV-1-R5	5′-ACCTGTCATACATGTCCTAGG-3′
JMAaJV-1-F6	5′-CCAATCAGCATTACTTGGTT-3′
JMAaJV-1-R6	5′-TTCTCGTTCAGCCTCGTATT-3′
JMAaJV-1-F7	5′-ACATCTATCAATACTCCAACCG-3′
JMAaJV-1-R7	5′-AAGCAGTTGAGTAAACATGATT-3′
JMAaJV-1-F8	5′-GAGAAATACCATAGCTTGATGA-3′
JMAaJV-1-R8	5′-GTTGTCATCATCAAGGTATTCA-3′
JMAaJV-1-F9	5′-CTACCCACGAGAAGAATTGC-3′
JMAaJV-1-R9	5′-GCACGCTTCAGGAGTTATTAA-3′
JMAaJV-1-F10	5′-AGGGCTAAGGCCAAGATTAA-3′
JMAaJV-1-R10	5′-GATGGTGTATACTGTTCTAAAGC-3′
JMAaJV-1-F11	5′-AACACTAAGAGCTTCGTAAT-3′
JMAaJV-1-R11	5′-AAGGTATAGTGTTAGGATTCAG-3′
JMAaJV-2-F1	5′-TTGCTCCACAATGTCGAAGC-3′
JMAaJV-2-R1	5′-CTCTCTGTCTCCTCCACCCA-3′
JMAaJV-2-F2	5′-CCAACAACCAAAGACAGAATC-3′
JMAaJV-2-R2	5′-TTGCAAACTTTAATCGCAGG-3′
JMAaJV-2-F3	5′-AATTACCGTGAGGAGGACTG-3′
JMAaJV-2-R3	5′-TTCCTCTGATCAACAGCTCC-3′
JMAaJV-2-F4	5′-TTGATTATCCAGGACTAACAAC-3′
JMAaJV-2-R4	5′-AATCCTTGGAATAATGGTTGG-3′
JMAaJV-2-F5	5′-CGAACAGTGTTGCTGAAGAC-3′
JMAaJV-2-R5	5′-GGTCTAGGTATGCAGTTACAGC-3′
JMAaJV-2-F6	5′-CCATGTGAGTATGACAATAGATG-3′
JMAaJV-2-R6	5′-CATAACATCGTTGACACAGAT-3′
JMAaJV-2-F7	5′-TCTCTAACATGATTAACAGCAT-3′
JMAaJV-2-R7	5′-TCTCCAGTCAGATCTCATCC-3′
JMAaJV-2-F8	5′-CATTGCTTGCAATAAACATCTA-3′
JMAaJV-2-R8	5′-ATCTGGATAAAGGCTTCAGA-3′
JMAaJV-2-F9	5′-TATGGGTGGGATCGGACATA-3′
JMAaJV-2-R9	5′-TACATGCAAGAGATTGCGAC-3′
JMAaJV-2-F10	5′-CGAGTCACCACTATTGGATA-3′
JMAaJV-2-R10	5′-GTAGTCTCCATACCATCTCC-3′
JMAaJV-2-F11	5′-GCATCACAGCTTGGTCTATC-3′
JMAaJV-2-R11	5′-TCTTGAACACTGCTGGATGG-3′
nParaV1-F1	5′-ATACTTAGGGTCAAAGTCTGAG-3′
nParaV1-R1	5′-ATCCTGTGGCATCTCCAATT-3′
nParaV1-F2	5′-CCTCAACTGGATGATTAATGGC-3′
nParaV1-R2	5′-GACCAATATATCTTTCCAAGGTG-3′
nParaV1-F3	5′-TTCCTCTCGGAGTTGGGAAG-3′
nParaV1-R3	5′-CTGGGAGCATGAGAGTTGAC-3′
nParaV1-F4	5′-CATGGAGGAAGTGAGTGGAT-3′
nParaV1-R4	5′-GGATAAGGTGTTGGCTTTCTT-3′
nParaV1-F5	5′-TATGTGTGATCCTACAAATGGTG-3′
nParaV1-R5	5′-AGGATAATGGGACCCTGTAC-3′
nParaV1-F6	5′-TATGAGACAACTCTGGTGACAG-3′
nParaV1-R6	5′-AGAGGTTCGATAAGAGCCAC-3′
nParaV1-F7	5′-ATGAGTGATGTGTTGGAAGG-3′
nParaV1-R7	5′-GCACAGATCAACCAGTAAGG-3′
nParaV1-F8	5′-GATCAGCTTGCAGTAACATTAG-3′
nParaV1-R8	5′-TAAACCGGCTCCATGTATCC-3′
nParaV1-F9	5′-CAGAAGACCTGAAGGTAAGTATC-3′
nParaV1-R9	5′-TTTACCTCTGCTGTTTCCAG-3′
nParaV1-F10	5′-GTCAGGGAGATGTTGGAATCT-3′
nParaV1-R10	5′-TCAGGTTTAGTATCGGAACCC-3′
nParaV2-F1	5′-GGAGCAAAGATTCTCCATTCAG-3′
nParaV2-R1	5′-TAAGCTGTAGTATCTCTCTCGC-3′
nParaV2-F2	5′-CCTCAACAAGAGCCAGAATT-3′
nParaV2-R2	5′-GAACTTTGTAGACACCTGCA-3′
nParaV2-F3	5′-CTTACCCCGTGGAAAGACAT-3′
nParaV2-R3	5′-TGACCATGTAGCAGAGCTTAT-3′
nParaV2-F4	5′-AAGGGACGGAATGGATTTCAA-3′
nParaV2-R4	5′-GGTTATCAGAGCTCCTCAAAGG-3′
nParaV2-F5	5′-CCATAGCACTACGTACAGGAA-3′
nParaV2-R5	5′-CCTGCTTTCTGAGATTCTGTTGT-3′
nParaV2-F6	5′-GGTGCGAGATTTGAATATGCT-3′
nParaV2-R6	5′-GCAACTGTGTCAAGGGATTC-3′
nParaV2-F7	5′-TTGGCGACCTACACAATCTC-3′
nParaV2-R7	5′-AGCACCTCTCAGCAATAGAG-3′
nParaV2-F8	5′-GGTCACAACCTATGGGAACT-3′
nParaV2-R8	5′-GATGCTGTTACAGGGTCACC-3′
nParaV2-F9	5′-CAAGAGATATAACTGAGCCGC-3′
nParaV2-R9	5′-CAAATGTCGCGATTGTATGC-3′
nParaV2-F10	5′-GCTACCAGAAAGTGTCCAAG-3′
nParaV2-R10	5′-GGTCTTGAATCAAGTCTTCCG-3′
RACE
BeiV-5'GSP-1	5′-GGAGCGAAACTCATCCAACGCAGGTCCA-3′
BeiV-5'NGSP-1	5′-CCAACGCAGGTCCAAGTCGGGACATTT-3′
BeiV-5'GSP-2	5′-CCTCATAACGCTCCATACCGCGACCTCT-3′
BeiV-5'NGSP-2	5′-CCGCGACCTCTTGTGGCAAGTGTCATCC-3′
BeiV-5'GSP-3	5′-CGGTCTGAATAGCAATCTGGAGGTCCTCCG-3′
BeiV-5'NGSP-3	5′-GGAGGTCCTCCGTGGAGCGAGGAATTAT-3′
BeiV-5'GSP-4	5′-CCCGATGTCGCAAATCAGCTCAAGGACT-3′
BeiV-5'NGSP-4	5′-GGACTCTTGCTTTCGGAGAAGGGGCTCT-3′
BeiV-5'GSP-5	5′-AGCCAGGATAGTCCCTAGATCAGCTTGC-3′
BeiV-5'NGSP-5	5′-AGCTTGCAACTCATTCAATGCCAAGGCA-3′
BeiV-3'GSP-1	5′-TTCTTGAACCTTACCCGCTAGCACGCG-3′
BeiV-3'NGSP-1	5′-CCCGCTAGCACGCGATTCAAAGCTTAGG-3′
