# Supplementary material for: Discovery and characterization of novel jeilongviruses in wild rodents from Hubei, China
Source: Virol J. 2024 Jun 25;21:146. doi: 10.1186/s12985-024-02417-8 (PMC11201313; doi:10.1186/s12985-024-02417-8)
Supplement: Supplementary file 3 — Supplementary Material 3. [file 12985_2024_2417_MOESM3_ESM.xlsx]

## Sheet: Sheet1
Table S3. Gene start, stop, and IGR of the jeilongvirus-related strains in this study.
Viruses	Genes	Gene stop	IGR	Gene start
Beilong virus	/N	-	CTT	AGGAGCAAAG
	N/P	TTAAGAAAAA	CTT	AGGAACAAGG
	P/M	TTAAGAAAAA	CTT	AGGGCCAAGG
	M/F	CTATAAAAAA	CTT	AGGAGGACGG
	F/SH	TCAGAAAAAA	CTT	AGGGTGAATG
	SH/TM	CTATAAAAAA	CTT	AGGGTCAATG
	TM/G	CTAAGAAAAA	CTT	AGGGTCAACG
	G/L	CTAAGAAAAA	CTT	AGGACTAATG
	L/	TTAAGAAAAA	CTT	-
Consensus		YYADRAAAAA	CTT	AGGRNBAMNG
Jingmen Apodemus agrarius jeilongvirus 1	/N	-	CTT	AGGAGCAAAG
	N/P	TTAAGAAAAA	CTT	AGGAGTCAAG
	P/M	TTAAGAAAAA	CTT	AGGAGGAAGG
	M/F	CTAAGAAAAA	CTT	AGGATTCAAA
	F/SH	TTACGAAAAA	CTT	AGGACTAAAG
	SH/TM	TAATAAAAAA	CTT	AGGGCAAATG
	TM/G	TTAAGAAAAA	CTT	AGGACGAAAG
	G/L	TTAAGAAAAA	CTT	AGGATGAATG
	L/	TTAAGAAAAA	CTT	-
Consensus		YWAHRAAAAA	CTT	AGGRBNMADR
Jingmen Apodemus agrarius jeilongvirus 2	/N	-	TTT	AGGAGCAAAG
	N/P	TTAAGAAAAA	CTT	AGGAGTAAAG
	P/M	TTAAGAAAAA	CTT	AGGAGTAAGG
	M/F	ATAAGAAAAA	CTT	AGGACTCAAG
	F/SH	TGAAGAAAAA	CTT	AGGACGAAAG
	SH/TM	TTAGAAAAAA	CTT	AGGAGGAATG
	TM/G	CTAAGAAAAA	CTT	AGGAGTGAAT
	G/L	TTAAGAAAAA	CTT	AGGAGCAAAT
	L/	TTAAGAAAAA	CTT	-
Consensus		HKARRAAAAA	YTT	AGGASBVADK
HBJZ120/CHN/2021	/N	-	CTT	AGGGTCAAAG
	N/P	TTAAGAAAAA	CTT	AGGATTAAAG
	P/M	TTAAGAAAAA	CTT	AGGGGGAAAG
	M/F	ATAAGAAAAA	CTT	AGGATTAAGG
	F/TM	TTATAAAAAA	CTT	AGGAGGAAAG
	TM/G	TTAAGAAAAA	CTT	AGGATCAAAG
	G/L	TTATAAAAAA	CTT	AGGAATGAAT
	L/	TTAAGAAAAA	CTT	-
Consensus		WTAWRAAAAA	CTT	AGGRDBRARK
HBJZ157/CHN/2021	/N	-	CTT	AGGAGCAAAG
	N/P	CTAAGAAAAA	CTT	AGGAACAAGG
	P/M	TTAAGAAAAA	CTT	AGGGCCAAGG
	M/F	CTAGAAAAAA	CTT	AGGTAGAAGG
	F/SH	TTAGAAAAAA	CTT	AGGGTGACAG
	SH/TM	CAATAAAAAA	CTT	AGGTTAAATG
	TM/G	TTATAAAAAA	CTT	AGGGTCAAGG
	G/L	TTAAGAAAAA	CTT	AGGACAAATG
	L/	TTAAGAAAAA	CTT	-
Consensus		YWADRAAAAA	CTT	AGGDNVAMDG
