# Supplementary material for: Discovery and characterization of novel jeilongviruses in wild rodents from Hubei, China
Source: Virol J. 2024 Jun 25;21:146. doi: 10.1186/s12985-024-02417-8 (PMC11201313; doi:10.1186/s12985-024-02417-8)
Supplement: Supplementary file 4 — Supplementary Material 4. [file 12985_2024_2417_MOESM4_ESM.xlsx]

## Sheet: Sheet1
Table S4. Overview on accession numbers, virus and strain names of jeilongviruses.
Genebank accession numbers	virus names	Strain names
AB016162.1	Measles morbillivirus	Ichinose-B95a
AF014953.1	canine distemper virus
AF017149.3	Henipavirus hendraense
AF079780.2	Tupaia paramyxovirus
AF212302.2	Henipavirus nipahense
AJ608288.1	Dolphin morbillivirus
AJ849636.2	Peste des petits ruminants virus
AY286409.1	Mossman virus
AY900001.1	J virus
DQ100461.1	Beilong virus
FJ362497.2	Nariva virus
HQ660129.1	Ghana virus	Eid_hel/GH-M74a/GHA/2009
JN689227.1	Tailam virus	TL8K
JQ001776.1	Cedar virus	CG1a
JQ411014.1	Feline morbillivirus	761U
KC154054.1	Miniopterus schreibersii paramyxovirus	Bat Ms-ParaV/Anhui2011
KC802221.1	Phocine morbillivirus	PDV/Wadden_Sea.NLD/1988
KF278639.1	Mojiang virus	Tongguan1
KJ641654.1	Bat paramyxovirus	BtHa-ParaV/GD2012
KJ641657.1	Bat paramyxovirus	BtMl-ParaV/QH2013
KX940961.1	Beilong virus	ERN081008_1S
KX940962.1	Beilong virus	HKIARN060309_1K
KX940963.1	Beilong virus	YLRR120908_1K
KX940964.1	Beilong virus	YLRR120908_3S
KY370098.1	Rodent paramyxovirus	RtAp-ParaV/NX2015
MF943130.1	bank vole virus 1	RP-12
MG203876.1	Bat paramyxovirus	Bat-PV-16723
MG203877.1	bat paramyxovirus 16797	Bat-PV-16797
MG203878.1	bat paramyxovirus 17770	Bat-PV-17770
MG230624.1	Shaan virus	Bat-ParaV/B16-40
MG516455.1	Pohorje myodes paramyxovirus 1	TT02/05
MG573140.1	Mount Mabu Lophuromys virus 1	MOZ135_1
MG573141.1	Mount Mabu Lophuromys virus 2	MOZ135_2
MN561699.1	Belerina virus	HH114
MN598981.1	Beilong virus	Laifeng1
MN598982.1	Beilong virus	Hankou10
MN598983.1	Beilong virus	Hungpi8
MN598984.1	Beilong virus	Huangshi8
MT085297.1	Paramyxoviridae sp.	RtBi-ParaV/Tt2013
MT085298.1	Paramyxoviridae sp.	RtRp-ParaV/Cs2008
MT085302.1	Paramyxoviridae sp.	RtMs-ParaV/Tl2006
MT085306.1	Paramyxoviridae sp.	RtRe-ParaV/Tn2018
MT085307.1	Paramyxoviridae sp.	RtRt-ParaV/Tb2018
MT085491.1	Beilong virus	Rbeiv/GD2017
MT823459.1	Jeilongvirus sp.	Aa-17-179
MT823460.1	Jeilongvirus sp.	Aa17-297
MT823461.1	Jeilongvirus sp.	Aa17-255
MT823462.1	Jeilongvirus sp.	Aa17-260
MT823463.1	Jeilongvirus sp.	Aa17-154
MT823464.1	Jeilongvirus sp.	Aa17-166
MW579602.1	Ruloma virus	TA502
MZ328276.1	Wenzhou Apodemus agrarius jeilongvirus 1
MZ328277.1	Wenzhou Rattus norvegicus jeilongvirus 1
MZ328278.1	Longquan Niviventer niviventer jeilongvirus 1
MZ328279.1	Longquan Niviventer fulvescens jeilongvirus 1
MZ328280.1	Longquan Niviventer fulvescens jeilongvirus 2
MZ328281.1	Jingmen Apodemus agrarius jeilongvirus 1
MZ328282.1	Jingmen Apodemus agrarius jeilongvirus 2
MZ328283.1	Wufeng Rattus nitidus jeilongvirus 1
NC_007454.1	J virus
NC_007803.1	Beilong virus
NC_025355.1	Tailam virus	TL8K
NC_043539.1	Mount Mabu Lophuromys virus 1	MOZ135_1
NC_043540.1	Mount Mabu Lophuromys virus 2	MOZ135_2
NC_055168.1	Pohorje myodes paramyxovirus 1	TT02/05
NC_075983.1	Bat paramyxovirus	Bat-ParaV/B16-40
NC_076558.1	Miniopterus schreibersii paramyxovirus	Bat Ms-ParaV/Anhui2011
NC_076570.1	Bat paramyxovirus	BtMl-ParaV/QH2013
NC_076597.1	Rodent paramyxovirus	RtAp-ParaV/NX2015
NC_076624.1	Bat paramyxovirus	Bat-PV-16797
NC_076625.1	Bat paramyxovirus	Bat-PV-17770
NC_076941.1	Ruloma virus	TA502
NC_076951.1	Belerina virus	HH114
OK210078.1	Paramyxoviridae sp.	AB1
OK210080.1	Paramyxoviridae sp.	AK5
OK623355.1	Ninove microtus virus	BE/Ninove/Mag/1/2019
OK623357.1	Pohorje myodes paramyxovirus 1	BE/Ninove/Mg/1/2019
OK623358.1	Beilong virus	BE/Ninove/Rn/1/2019
OK623361.1	Meliandou mastomys virus	GN/Meliandou/Me/1/2018
OK623362.1	Meliandou praomys virus	GN/Meliandou/Pr/1/2018
OK623363.1	memana virus	GN/Meliandou/Mn/1/2018
OK623364.1	Meliandou lophuromys virus	GN/Meliandou/Lm/1/2018
OK623366.1	Meliandou uranomys virus	AFGN2
OL409126.1	Gerbil paramyxovirus	DB04S/SX/2018
OL630969.1	Bat paramyxovirus
OM030330.1	Wufeng Eothenomys melanogaster jeilongvirus 1	WFS_RongShu
OM030331.1	Wufeng Typhlomys cinereus jeilongvirus 1	WFS_ZhuWei
OM030332.1	Wufeng Apodemus chevrieri jeilongvirus 1	WFS_GaoShan
OM030338.1	Wenzhou Rattus losea jeilongvirus 2	WZS_HuMao
ON263479.1	Bat paramyxovirus	GD2016G
ON263480.1	Bat paramyxovirus	GD2016H
ON263481.1	Bat paramyxovirus	GD2016I
ON263484.1	Bat paramyxovirus	GX2016B
ON263492.1	Bat paramyxovirus	YN2016D
ON263497.1	Bat paramyxovirus	GD2017E
ON263508.1	Bat paramyxovirus	GX2017G
ON263512.1	Bat paramyxovirus	GX2017K
ON263514.1	Bat paramyxovirus	GX2017M
ON263523.1	Bat paramyxovirus	GD2018A
ON263532.1	Bat paramyxovirus	GD2019D
ON263535.1	Bat paramyxovirus	GX2019A
ON263543.1	Bat paramyxovirus	HI2019H
ON263545.1	Bat paramyxovirus	HI2019J
ON263546.1	Bat paramyxovirus	HB2020A
ON263551.1	Bat paramyxovirus	JX2020C
ON263552.1	Bat paramyxovirus	YN2020A
ON263555.1	Bat paramyxovirus	YN2020D
ON263556.1	Bat paramyxovirus	YN2020E
ON263559.1	Bat paramyxovirus	YN2020H
ON263562.1	Bat paramyxovirus	YN2020K
ON263565.1	Bat paramyxovirus	ZJ2020B
OP585371.1	Jeilongvirus beilongi	HBXN18/CHN/2021
OQ236115.1	Eozapus setchuanus jeilongvirus	PMV/SC/C3-21.4/2021
OQ236117.1	Ochotona cansus jeilongvirus	PMV/SC/C3-23.4/2021
OQ236151.1	Eothenomys eva jeilongvirus	PMV/SC/C3-15.4a/2021
OQ236153.1	Eothenomys eva jeilongvirus	PMV/SC/C3-28.4/2021
OQ297798.1	Beilong virus	SZ15
OQ297799.1	Beilong virus	SZ75
OQ379181.1	Jingmen Apodemus agrarius jeilongvirus 1	HBJZ10/CHN/2021
OQ379182.1	Jingmen Apodemus agrarius jeilongvirus 2	HBJM106/CHN/2021
OQ379183.1	Paramyxoviridae sp. 1	HBJZ120/CHN/2021
OQ379184.1	Paramyxoviridae sp. 2	HBJZ157/CHN/2021
OQ438284.1	Ninapo virus	BE/Ninove/As/1/2019
OQ438285.1	Denotus virus	BE/Ninove/Ma/1/2019
OQ438287.1	Ninomys virus	BE/Ninove/Mm/1/2021
OQ715595.1	Jeilongvirus beilongi	JM_Ra.norvegicus_jeilong_1
OQ715596.1	Jeilongvirus beilongi	WZ_Ap.agrarius_jeilong_1
OQ715598.1	Jeilongvirus beilongi	WZ_Ra.norvegicus_jeilong_2
OQ715599.1	Jeilongvirus beilongi	WZ_Ra.norvegicus_jeilong_3
OQ715600.1	Jeilongvirus beilongi	WZ_Ra.norvegicus_jeilong_4
OQ715601.1	Jeilongvirus beilongi	WZ_Ra.tanezumi_jeilong_1
OQ715621.1	Jingmen rodent jeilongvirus 2	WF_Ap.draco_jeilong_2
OQ715634.1	Longquan rodent jeilongvirus 1	WZ_Ni.niviventer_jeilong_1
OQ970175.1	Beilong virus	Jingzhou151
OQ970177.1	Apodemus agrarius jeilongvirus	Jingzhou148
OQ970178.1	Mus musculus jeilongvirus	Jingzhou25
OQ970179.1	Niviventer confucianus jeilongvirus	Shiyan22
OR233792.1	Rattus tanezumi jeilongvirus	RT-K-05
OR233793.1	Rattus tanezumi jeilongvirus	RT-K-07
OR233794.1	Rattus tanezumi jeilongvirus	RT-K-08
OR573984.1	Jeilongvirus sp.	JE-YN-1-2022
X98291.3	Rinderpest virus (strain Kabete O)	Kabete O
