# Supplementary material for: Discovery and characterization of novel jeilongviruses in wild rodents from Hubei, China
Source: Virol J. 2024 Jun 25;21:146. doi: 10.1186/s12985-024-02417-8 (PMC11201313; doi:10.1186/s12985-024-02417-8)
Supplement: Supplementary file 5 — Supplementary Material 5. [file 12985_2024_2417_MOESM5_ESM.xlsx]

## Sheet: Sheet1
Table S5. Overview on sites and hosts of partial jeilongviruses.
Jeilongviruses	Countries or regions	Hosts
HBXN18/CHN/2021	China	Rattus norvegicus, Rattus tanezumi, Apodemus agrarius, Niviventer confucianus
HBJZ10/CHN/2021	China	Apodemus agrarius
HBJM106/CHN/2021	China	Apodemus agrarius, Mus musculus
HBJZ120/CHN/2021	China	Apodemus agrarius
HBJZ157/CHN/2021	China	Rattus tanezumi
Jeilongvirus beilongi	China, Belgium, Vietnam	Rattus norvegicus, Rattus rattus, Rattus tanezumi, Mus musculus, Apodemus peninsulae, Apodemus draco, Apodemus agrarius, Myodes rufocanus, Suncus murinus, Crocidura lasiura, Rhombomys opimus, Niviventer confucianus, Allocricetulus eversmanni, Bandicota indica, Crocidura shantungensis, Myodes rutilus, Cricetulus migratorius, Meriones unguiculatus, Spermophilus dauricus, Niviventer fulvescens, Apod…
Jeilongvirus pajuense	South Korea	Apodemus agrarius
Jeilongvirus yeoncheonense	South Korea	Apodemus agrarius
Jeilongvirus meliandouense	Guiana	Lophuromys sikapusi
Jeilongvirus rungweense	Tanzania	Lophuromys machangui
Jeilongvirus gueckedouense	Guinea	Mastomys natalensis
Jeilongvirus ratti	China	Rattus losea
Jeilongvirus niviventris	China	Niviventer niviventer
Jeilongvirus lophuromysis	Mozambique	Lophuromys machangui
Jeilongvirus mabuense	Mozambique	Lophuromys machangui
Jeilongvirus queenslandense	Australia, China	Mus musculus, Apodemus agrarius
Jeilongvirus myodesis	Slovenia, Belgium	Myodes glareolus
Jeilongvirus tailamense	Thailand, China	Rattus norvegicus, Rattus andamanensis
Jeilongvirus apodemi	China, South Africa, Tunisia, Seychelles, Mayotte, Madagascar	Apodemus peninsulae, Mastomys coucha, Aethomys ineptus, Gerbilliscus leucogaster, Acomys selousi, Mus minutoides, Steatomys pratensis, Lemniscomys rosalia, Psammomys obesus, Meriones shawi, Ctenodactylus gundi, Rattus rattus, Rattus norvegicus, Eliurus minor, Eliurus tanala
Jeilongvirus chaetodipodis	USA	Chaetodipus baileyi
Jeilongvirus eothenomysis	China	Eothenomys melanogaster
Jeilongvirus lishuiense	China	Niviventer fulvescens
Jeilongvirus longquanense	China	Niviventer fulvescens
Jeilongvirus mastomysis	Belgium	Micromys minutus
Jeilongvirus merionis	China	Meriones unguiculatus
Jeilongvirus microti	Belgium	Microtus agrestis
Jeilongvirus neotomae	USA	Neotoma albigula
Jeilongvirus ninovense	Belgium	Apodemus sylvaticus
Jeilongvirus nzerekorense	Guinea	Mastomys erythroleucus
Jeilongvirus ochotonae	China	Ochotona cansus
Jeilongvirus oujiangense	China	Rattus norvegicus
Jeilongvirus praomysis	Guinea	Praomys rostratus
Jeilongvirus sichuanense	China	Eothenomys eva
Jeilongvirus taichungense	China	Rattus nitidus
Jeilongvirus typhlomysis	China	Typhlomys cinereus
Jeilongvirus winnikense	Belgium	Microtus arvalis
Jeilongvirus wufengense	China	Apodemus chevrieri
